# Supplementary material for: Yes-Associated Protein Is Required for ZO-1-Mediated Tight-Junction Integrity and Cell Migration in E-Cadherin-Restored AGS Gastric Cancer Cells
Source: Biomedicines. 2021 Sep 18;9(9):1264. doi: 10.3390/biomedicines9091264 (PMC8467433; doi:10.3390/biomedicines9091264)
Supplement: Supplementary file 1 [file biomedicines-09-01264-s001.zip]

Archive with 9 entries (9 files):
- Fig. S1.pdf
- Fig. S2.pdf
- Fig. S3.pdf
- Fig. S4.pdf
- Fig. S5.pdf
- Fig. S6.pdf
- Supplementary Figure.pdf
- Table S1.pdf
- Table S2.pdf
